# Supplementary material for: The manifold actions of signaling peptides on subcellular dynamics of a receptor specify stomatal cell fate
Source: eLife. 2020 Aug 14;9:e58097. doi: 10.7554/eLife.58097 (PMC7470842; doi:10.7554/eLife.58097)
Supplement: Source code 1. [file elife-58097-code1.pdf.zip]

Archive with 1 entries (1 files):
- Qi_R-scripts_FIN.pdf
